# Supplementary material for: Mechanical and Shape Memory Properties of Additively Manufactured Polyurethane (PU)/Halloysite Nanotube (HNT) Nanocomposites
Source: Nanomaterials (Basel). 2024 Aug 22;14(16):1373. doi: 10.3390/nano14161373 (PMC11357460; doi:10.3390/nano14161373)
Supplement: Supplementary file 1 [file nanomaterials-14-01373-s001.zip]

Archive with 1 entries (1 files):
- nanomaterials-3130693-supplementary.pdf
